# Supplementary material for: Effects of Reducing Sugars on Colour, Amino Acids, and Volatile Flavour Compounds in Thermally Treated Minced Chicken Carcass Hydrolysate
Source: Foods. 2024 Mar 24;13(7):991. doi: 10.3390/foods13070991 (PMC11011280; doi:10.3390/foods13070991)
Supplement: Supplementary file 1 [file foods-13-00991-s001.zip]

Archive with 1 entries (1 files):
- foods-2927528-supplementary.pdf
